# Supplementary material for: Two new species of Erythroneurini from China (Hemiptera, Cicadellidae, Typhlocybinae)
Source: Biodivers Data J. 2021 Aug 25;9:e70141. doi: 10.3897/BDJ.9.e70141 (PMC8410757; doi:10.3897/BDJ.9.e70141)
Supplement: XML Treatment for Empoascanara dichotomus [file BDJ.9.e70141-treatment1.xml]

<!DOCTYPE tp:taxon-treatment
  PUBLIC "-//TaxonX//DTD Taxonomic Treatment Publishing DTD v0 20100105//EN" "tax-treatment-NSO.dtd">
<tp:taxon-treatment xmlns:tp="http://www.plazi.org/taxpub"><tp:treatment-meta><mixed-citation publication-type="journal"><person-group><name><surname>Yang</surname><given-names>Xiao</given-names></name><name><surname>Luo</surname><given-names>Guimei</given-names></name><name><surname>Song</surname><given-names>Yuehua</given-names></name></person-group><article-title>Two new species of <tp:taxon-name><tp:taxon-name-part taxon-name-part-type="tribe">Erythroneurini</tp:taxon-name-part></tp:taxon-name> from China (<tp:taxon-name><tp:taxon-name-part taxon-name-part-type="order">Hemiptera</tp:taxon-name-part></tp:taxon-name>, <tp:taxon-name><tp:taxon-name-part taxon-name-part-type="family">Cicadellidae</tp:taxon-name-part></tp:taxon-name>, <tp:taxon-name><tp:taxon-name-part taxon-name-part-type="subfamily">Typhlocybinae</tp:taxon-name-part></tp:taxon-name>)</article-title><source>Biodivers Data J</source><day>25</day><month>8</month><year>2021</year><volume>9</volume><pub-id pub-id-type="doi">10.3897/BDJ.9.e70141</pub-id></mixed-citation></tp:treatment-meta><tp:nomenclature><tp:taxon-name>
            <object-id xmlns:xlink="http://www.w3.org/1999/xlink" content-type="arpha" xlink:type="simple">B1624BA0-C327-5B9B-8A21-6C567E8A14B0</object-id>
            <tp:taxon-name-part taxon-name-part-type="genus">Empoascanara</tp:taxon-name-part>
            <tp:taxon-name-part taxon-name-part-type="species">dichotomus</tp:taxon-name-part>
            <object-id xmlns:xlink="http://www.w3.org/1999/xlink" content-type="zoobank" xlink:type="simple" object-id-type="ZooBank">8D8871A7-7412-4CA1-B59B-C753326FC78F</object-id>
          </tp:taxon-name><tp:taxon-status xmlns:xlink="http://www.w3.org/1999/xlink" xlink:type="simple">sp. n.</tp:taxon-status></tp:nomenclature><tp:treatment-sec sec-type="materials"><title>Materials</title><list list-type="alpha-lower" list-content="occurrences"><list-item><p><bold>Type status:</bold><named-content xmlns:xlink="http://www.w3.org/1999/xlink" content-type="dwc:typeStatus" xlink:type="simple">Holotype</named-content>. <bold>Occurrence:</bold> recordedBy: <named-content xmlns:xlink="http://www.w3.org/1999/xlink" content-type="dwc:recordedBy" xlink:type="simple">Zhouwei Yuan and Chao Tan</named-content>; individualCount: <named-content xmlns:xlink="http://www.w3.org/1999/xlink" content-type="dwc:individualCount" xlink:type="simple">1</named-content>; sex: <named-content xmlns:xlink="http://www.w3.org/1999/xlink" content-type="dwc:sex" xlink:type="simple">male</named-content>; lifeStage: <named-content xmlns:xlink="http://www.w3.org/1999/xlink" content-type="dwc:lifeStage" xlink:type="simple">adult</named-content>; <bold>Taxon:</bold> scientificName: <named-content xmlns:xlink="http://www.w3.org/1999/xlink" content-type="dwc:scientificName" xlink:type="simple"><italic><tp:taxon-name><tp:taxon-name-part taxon-name-part-type="genus" reg="Empoascanara">Empoascanara</tp:taxon-name-part><tp:taxon-name-part taxon-name-part-type="species" reg="dichotomus">dichotomus</tp:taxon-name-part></tp:taxon-name></italic></named-content>; order: <named-content xmlns:xlink="http://www.w3.org/1999/xlink" content-type="dwc:order" xlink:type="simple"><tp:taxon-name><tp:taxon-name-part taxon-name-part-type="order">Hemiptera</tp:taxon-name-part></tp:taxon-name></named-content>; family: <named-content xmlns:xlink="http://www.w3.org/1999/xlink" content-type="dwc:family" xlink:type="simple"><tp:taxon-name><tp:taxon-name-part taxon-name-part-type="family">Cicadellidae</tp:taxon-name-part></tp:taxon-name></named-content>; genus: <named-content xmlns:xlink="http://www.w3.org/1999/xlink" content-type="dwc:genus" xlink:type="simple"><tp:taxon-name><tp:taxon-name-part taxon-name-part-type="genus">Empoascanara</tp:taxon-name-part></tp:taxon-name></named-content>; specificEpithet: <named-content xmlns:xlink="http://www.w3.org/1999/xlink" content-type="dwc:specificEpithet" xlink:type="simple"><italic><tp:taxon-name><tp:taxon-name-part taxon-name-part-type="genus" reg="Empoascanara"/><tp:taxon-name-part taxon-name-part-type="species" reg="dichotomus">dichotomus</tp:taxon-name-part></tp:taxon-name></italic></named-content>; <bold>Location:</bold> country: <named-content xmlns:xlink="http://www.w3.org/1999/xlink" content-type="dwc:country" xlink:type="simple">China</named-content>; stateProvince: <named-content xmlns:xlink="http://www.w3.org/1999/xlink" content-type="dwc:stateProvince" xlink:type="simple">Guizhou</named-content>; locality: <named-content xmlns:xlink="http://www.w3.org/1999/xlink" content-type="dwc:locality" xlink:type="simple">Huajiang, Xiagu Village</named-content>; <bold>Event:</bold> eventDate: <named-content xmlns:xlink="http://www.w3.org/1999/xlink" content-type="dwc:eventDate" xlink:type="simple">2019-05-2T15:25-0800</named-content>; <bold>Record Level:</bold> collectionCode: <named-content xmlns:xlink="http://www.w3.org/1999/xlink" content-type="dwc:collectionCode" xlink:type="simple">insects</named-content>; basisOfRecord: <named-content xmlns:xlink="http://www.w3.org/1999/xlink" content-type="dwc:basisOfRecord" xlink:type="simple">PreservedSpecimen</named-content></p></list-item><list-item><p><bold>Type status:</bold><named-content xmlns:xlink="http://www.w3.org/1999/xlink" content-type="dwc:typeStatus" xlink:type="simple">Paratype</named-content>. <bold>Occurrence:</bold> recordedBy: <named-content xmlns:xlink="http://www.w3.org/1999/xlink" content-type="dwc:recordedBy" xlink:type="simple">Zhouwei Yuan and Chao Tan</named-content>; individualCount: <named-content xmlns:xlink="http://www.w3.org/1999/xlink" content-type="dwc:individualCount" xlink:type="simple">11</named-content>; sex: <named-content xmlns:xlink="http://www.w3.org/1999/xlink" content-type="dwc:sex" xlink:type="simple">female</named-content>; lifeStage: <named-content xmlns:xlink="http://www.w3.org/1999/xlink" content-type="dwc:lifeStage" xlink:type="simple">adult</named-content>; <bold>Taxon:</bold> scientificName: <named-content xmlns:xlink="http://www.w3.org/1999/xlink" content-type="dwc:scientificName" xlink:type="simple"><italic><tp:taxon-name><tp:taxon-name-part taxon-name-part-type="genus" reg="Empoascanara">Empoascanara</tp:taxon-name-part><tp:taxon-name-part taxon-name-part-type="species" reg="dichotomus">dichotomus</tp:taxon-name-part></tp:taxon-name></italic></named-content>; order: <named-content xmlns:xlink="http://www.w3.org/1999/xlink" content-type="dwc:order" xlink:type="simple"><tp:taxon-name><tp:taxon-name-part taxon-name-part-type="order">Hemiptera</tp:taxon-name-part></tp:taxon-name></named-content>; family: <named-content xmlns:xlink="http://www.w3.org/1999/xlink" content-type="dwc:family" xlink:type="simple"><tp:taxon-name><tp:taxon-name-part taxon-name-part-type="family">Cicadellidae</tp:taxon-name-part></tp:taxon-name></named-content>; genus: <named-content xmlns:xlink="http://www.w3.org/1999/xlink" content-type="dwc:genus" xlink:type="simple"><tp:taxon-name><tp:taxon-name-part taxon-name-part-type="genus">Empoascanara</tp:taxon-name-part></tp:taxon-name></named-content>; specificEpithet: <named-content xmlns:xlink="http://www.w3.org/1999/xlink" content-type="dwc:specificEpithet" xlink:type="simple"><italic><tp:taxon-name><tp:taxon-name-part taxon-name-part-type="genus" reg="Empoascanara"/><tp:taxon-name-part taxon-name-part-type="species" reg="dichotomus">dichotomus</tp:taxon-name-part></tp:taxon-name></italic></named-content>; <bold>Location:</bold> country: <named-content xmlns:xlink="http://www.w3.org/1999/xlink" content-type="dwc:country" xlink:type="simple">China</named-content>; stateProvince: <named-content xmlns:xlink="http://www.w3.org/1999/xlink" content-type="dwc:stateProvince" xlink:type="simple">Guizhou</named-content>; locality: <named-content xmlns:xlink="http://www.w3.org/1999/xlink" content-type="dwc:locality" xlink:type="simple">Huajiang, Xiagu Village</named-content>; <bold>Event:</bold> eventDate: <named-content xmlns:xlink="http://www.w3.org/1999/xlink" content-type="dwc:eventDate" xlink:type="simple">2019-05-20T15:20-080</named-content>; <bold>Record Level:</bold> collectionCode: <named-content xmlns:xlink="http://www.w3.org/1999/xlink" content-type="dwc:collectionCode" xlink:type="simple">Insect</named-content>; basisOfRecord: <named-content xmlns:xlink="http://www.w3.org/1999/xlink" content-type="dwc:basisOfRecord" xlink:type="simple">PreservedSpecimen</named-content></p></list-item></list></tp:treatment-sec><tp:treatment-sec sec-type="Description"><title>Description</title><p>Body length male 2.1-2.3 mm; female 2.2-2.4 mm. Vertex brownish-yellow, with one irregular spot near anterior margin (Fig. <xref ref-type="fig" rid="F7157566">1</xref>A and C). Face brownish-yellow, relatively long, with pale yellow anteclypeus oval-shaped contrasting face colouration (Fig. <xref ref-type="fig" rid="F7157566">1</xref>D). Pronotum with large brownish-yellow markings running at middle (Fig. <xref ref-type="fig" rid="F7157566">1</xref>C). Scutellum brownish-yellow (Fig. <xref ref-type="fig" rid="F7157566">1</xref>C). Forewing and hindwing almost transparent (Fig. <xref ref-type="fig" rid="F7157566">1</xref>A). Abdominal apodemes small, not extended beyond hind margin of 3rd sternite (Fig. <xref ref-type="fig" rid="F7157574">3</xref>G).</p></tp:treatment-sec><tp:treatment-sec sec-type="Diagnosis"><title>Diagnosis</title><p><bold>Male genitalia.</bold> Pygofer lobe with scattered microsetae at right edge. Dorsal pygofer appendage process without branch. Subgenital plate (Fig. <xref ref-type="fig" rid="F7157574">3</xref>B) broad sub-basally, provided with seven mid-length macrosetae on lateral surface centrally, several small fine setae scattered on apical area (Fig. <xref ref-type="fig" rid="F7157574">3</xref>B). Style apex with two terminal points, pre-apical lobe developed (Fig. <xref ref-type="fig" rid="F7157574">3</xref>D). Aedeagus with a pair of processes arising from apex of shaft; pre-atrium shorter than shaft, gonopore at subapex (Fig. <xref ref-type="fig" rid="F7157574">3</xref>E and F). Connective M-shaped (Fig. <xref ref-type="fig" rid="F7157574">3</xref>C).</p></tp:treatment-sec><tp:treatment-sec sec-type="Etymology"><title>Etymology</title><p>The specific name is derived from the Latin word “<tp:taxon-name><tp:taxon-name-part taxon-name-part-type="genus" reg="Empoascanara"/><tp:taxon-name-part taxon-name-part-type="species" reg="dichotomus">dichotomus</tp:taxon-name-part></tp:taxon-name>” (bifurcated), referring to the bifurcated processes on the aedeagal shaft in the ventral view (Fig. <xref ref-type="fig" rid="F7157574">3</xref>E and F).</p></tp:treatment-sec><tp:treatment-sec sec-type="Taxon discussion"><title>Taxon discussion</title><p><italic><tp:taxon-name><tp:taxon-name-part taxon-name-part-type="genus" reg="Empoascanara">Empoascanara</tp:taxon-name-part><tp:taxon-name-part taxon-name-part-type="species" reg="dichotomus">dichotomus</tp:taxon-name-part></tp:taxon-name></italic> is characterised with the morphology of the genus <italic><tp:taxon-name><tp:taxon-name-part taxon-name-part-type="genus" reg="Empoascanara">Empoascanara</tp:taxon-name-part></tp:taxon-name></italic> as follows:</p><p>Crown fore margin strongly produced and angulate medially or weakly produced, broadly rounded apically. Vertex usually with pair of dark pre-apical spots or with large median apical patch. Pronotum pale or almost entirely dark or with dark posterior margin. Forewing with venation of clavum obscure.</p><p>Male pygofer lobe rounded or angulate, without dorsal macrosetae, with sparse long fine setae. Pygofer dorsal appendage movably articulated, ventral appendage absent. Subgenital plates free, lateral margin with angulate sub-basal projection, with 2–4 basal macrosetae and distinct marginal sub-basal rigid setae forming continuous row or with marginal sub-basal rigid setae restricted to basolateral angle. Style pre-apical lobe prominent. Style apex smooth, slender or truncate and expanded, third point absent. Aedeagus dorsal apodeme not expanded in lateral view; shaft curved dorsad, smooth or denticulate distally; apex broadened, truncate or acuminate in ventral view; ventral processes placed basally, well separated from shaft. Connective median anterior lobe broad, arms short.</p><p><italic><tp:taxon-name><tp:taxon-name-part taxon-name-part-type="genus" reg="Empoascanara">Empoascanara</tp:taxon-name-part><tp:taxon-name-part taxon-name-part-type="species" reg="dichotomus">dichotomus</tp:taxon-name-part></tp:taxon-name></italic> is similar to <italic><tp:taxon-name><tp:taxon-name-part taxon-name-part-type="genus" reg="Empoascanara">Empoascanara</tp:taxon-name-part><tp:taxon-name-part taxon-name-part-type="species" reg="thomasi">thomasi</tp:taxon-name-part></tp:taxon-name></italic> Dworakowska, 1979; however, the new species has an aedeagus with a pair of processes on the apex instead of on the subapex and processes apex branched and the more chitinised aedeagus.</p></tp:treatment-sec><tp:treatment-sec><!--Section generated to contain objects referenced in tp:taxon-treatment.--><fig id="F7157566" position="float" orientation="portrait"><object-id xmlns:xlink="http://www.w3.org/1999/xlink" content-type="arpha" xlink:type="simple">840C33B3-14AE-58B1-AEC7-182C03D0BBA6</object-id><object-id xmlns:xlink="http://www.w3.org/1999/xlink" content-type="doi" xlink:type="simple">10.3897/BDJ.9.e70141.figure1</object-id><label>Figure 1.</label><caption><p><italic><tp:taxon-name><tp:taxon-name-part taxon-name-part-type="genus" reg="Empoascanara">Empoascanara</tp:taxon-name-part><tp:taxon-name-part taxon-name-part-type="species" reg="dichotomus">dichotomus</tp:taxon-name-part></tp:taxon-name></italic> sp. nov. <bold>A.</bold> Habitus, dorsal view; <bold>B.</bold> Habitus, lateral view; <bold>C.</bold> Head and thorax, dorsal view; <bold>D.</bold> Face; <bold>E.</bold> Female pygofer.</p></caption><graphic xmlns:xlink="http://www.w3.org/1999/xlink" xlink:href="bdj-09-e70141-g001.jpg" position="float" id="oo_579105.jpg" orientation="portrait" xlink:type="simple"><uri content-type="original_file" xlink:type="simple">https://binary.pensoft.net/fig/579105</uri></graphic></fig><fig id="F7157574" position="float" orientation="portrait"><object-id xmlns:xlink="http://www.w3.org/1999/xlink" content-type="arpha" xlink:type="simple">167EBC39-FBC4-596E-9CEE-3454478775F0</object-id><object-id xmlns:xlink="http://www.w3.org/1999/xlink" content-type="doi" xlink:type="simple">10.3897/BDJ.9.e70141.figure3</object-id><label>Figure 3.</label><caption><p><italic><tp:taxon-name><tp:taxon-name-part taxon-name-part-type="genus" reg="Empoascanara">Empoascanara</tp:taxon-name-part><tp:taxon-name-part taxon-name-part-type="species" reg="dichotomus">dichotomus</tp:taxon-name-part></tp:taxon-name></italic> sp. nov <bold>A.</bold> Pygofer, lateral view; <bold>B.</bold> Subgenital plate, dorsal view; <bold>C.</bold> Connective, ventral view; <bold>D.</bold> Style, lateral view; <bold>E.</bold> Aedeagus, ventral view; <bold>F.</bold> Aedeagus, lateral view; <bold>G.</bold> Abdominal apodemes, ventral view.</p></caption><graphic xmlns:xlink="http://www.w3.org/1999/xlink" xlink:href="bdj-09-e70141-g003.jpg" position="float" id="oo_553249.jpg" orientation="portrait" xlink:type="simple"><uri content-type="original_file" xlink:type="simple">https://binary.pensoft.net/fig/553249</uri></graphic></fig></tp:treatment-sec></tp:taxon-treatment>
