# Supplementary material for: Two new species of Erythroneurini from China (Hemiptera, Cicadellidae, Typhlocybinae)
Source: Biodivers Data J. 2021 Aug 25;9:e70141. doi: 10.3897/BDJ.9.e70141 (PMC8410757; doi:10.3897/BDJ.9.e70141)
Supplement: XML Treatment for Kapsa ramosis [file BDJ.9.e70141-treatment2.xml]

<!DOCTYPE tp:taxon-treatment
  PUBLIC "-//TaxonX//DTD Taxonomic Treatment Publishing DTD v0 20100105//EN" "tax-treatment-NSO.dtd">
<tp:taxon-treatment xmlns:tp="http://www.plazi.org/taxpub"><tp:treatment-meta><mixed-citation publication-type="journal"><person-group><name><surname>Yang</surname><given-names>Xiao</given-names></name><name><surname>Luo</surname><given-names>Guimei</given-names></name><name><surname>Song</surname><given-names>Yuehua</given-names></name></person-group><article-title>Two new species of <tp:taxon-name><tp:taxon-name-part taxon-name-part-type="tribe">Erythroneurini</tp:taxon-name-part></tp:taxon-name> from China (<tp:taxon-name><tp:taxon-name-part taxon-name-part-type="order">Hemiptera</tp:taxon-name-part></tp:taxon-name>, <tp:taxon-name><tp:taxon-name-part taxon-name-part-type="family">Cicadellidae</tp:taxon-name-part></tp:taxon-name>, <tp:taxon-name><tp:taxon-name-part taxon-name-part-type="subfamily">Typhlocybinae</tp:taxon-name-part></tp:taxon-name>)</article-title><source>Biodivers Data J</source><day>25</day><month>8</month><year>2021</year><volume>9</volume><pub-id pub-id-type="doi">10.3897/BDJ.9.e70141</pub-id></mixed-citation></tp:treatment-meta><tp:nomenclature><tp:taxon-name>
            <object-id xmlns:xlink="http://www.w3.org/1999/xlink" content-type="arpha" xlink:type="simple">790F5DC7-4397-506C-9307-AA9338CC4EAC</object-id>
            <tp:taxon-name-part taxon-name-part-type="genus">Kapsa</tp:taxon-name-part>
            <tp:taxon-name-part taxon-name-part-type="species">ramosis</tp:taxon-name-part>
            <object-id xmlns:xlink="http://www.w3.org/1999/xlink" content-type="zoobank" xlink:type="simple" object-id-type="ZooBank">4C975171-6573-409B-8971-F9E93CDB26B5</object-id>
          </tp:taxon-name><tp:taxon-status xmlns:xlink="http://www.w3.org/1999/xlink" xlink:type="simple">sp. n.</tp:taxon-status></tp:nomenclature><tp:treatment-sec sec-type="materials"><title>Materials</title><list list-type="alpha-lower" list-content="occurrences"><list-item><p><bold>Type status:</bold><named-content xmlns:xlink="http://www.w3.org/1999/xlink" content-type="dwc:typeStatus" xlink:type="simple">Holotype</named-content>. <bold>Occurrence:</bold> recordedBy: <named-content xmlns:xlink="http://www.w3.org/1999/xlink" content-type="dwc:recordedBy" xlink:type="simple">Zhouwei Yuan and Xiao Yang</named-content>; sex: <named-content xmlns:xlink="http://www.w3.org/1999/xlink" content-type="dwc:sex" xlink:type="simple">male</named-content>; lifeStage: <named-content xmlns:xlink="http://www.w3.org/1999/xlink" content-type="dwc:lifeStage" xlink:type="simple">adult</named-content>; <bold>Taxon:</bold> scientificName: <named-content xmlns:xlink="http://www.w3.org/1999/xlink" content-type="dwc:scientificName" xlink:type="simple"><italic><tp:taxon-name><tp:taxon-name-part taxon-name-part-type="genus" reg="Kapsa">Kapsa</tp:taxon-name-part><tp:taxon-name-part taxon-name-part-type="species" reg="ramosis">ramosis</tp:taxon-name-part></tp:taxon-name></italic></named-content>; order: <named-content xmlns:xlink="http://www.w3.org/1999/xlink" content-type="dwc:order" xlink:type="simple"><tp:taxon-name><tp:taxon-name-part taxon-name-part-type="order">Hemiptera</tp:taxon-name-part></tp:taxon-name></named-content>; family: <named-content xmlns:xlink="http://www.w3.org/1999/xlink" content-type="dwc:family" xlink:type="simple"><tp:taxon-name><tp:taxon-name-part taxon-name-part-type="family">Cicadellidae</tp:taxon-name-part></tp:taxon-name></named-content>; genus: <named-content xmlns:xlink="http://www.w3.org/1999/xlink" content-type="dwc:genus" xlink:type="simple"><tp:taxon-name><tp:taxon-name-part taxon-name-part-type="genus">Kapsa</tp:taxon-name-part></tp:taxon-name></named-content>; specificEpithet: <named-content xmlns:xlink="http://www.w3.org/1999/xlink" content-type="dwc:specificEpithet" xlink:type="simple"><italic><tp:taxon-name><tp:taxon-name-part taxon-name-part-type="genus" reg="Kapsa"/><tp:taxon-name-part taxon-name-part-type="species" reg="ramosis">ramosis</tp:taxon-name-part></tp:taxon-name></italic></named-content>; <bold>Location:</bold> country: <named-content xmlns:xlink="http://www.w3.org/1999/xlink" content-type="dwc:country" xlink:type="simple">China</named-content>; stateProvince: <named-content xmlns:xlink="http://www.w3.org/1999/xlink" content-type="dwc:stateProvince" xlink:type="simple">Guizhou</named-content>; county: <named-content xmlns:xlink="http://www.w3.org/1999/xlink" content-type="dwc:county" xlink:type="simple">Huajiang</named-content>; <bold>Event:</bold> eventDate: <named-content xmlns:xlink="http://www.w3.org/1999/xlink" content-type="dwc:eventDate" xlink:type="simple">2019-06-20T11:11-0800</named-content>; <bold>Record Level:</bold> collectionCode: <named-content xmlns:xlink="http://www.w3.org/1999/xlink" content-type="dwc:collectionCode" xlink:type="simple">Insects</named-content>; basisOfRecord: <named-content xmlns:xlink="http://www.w3.org/1999/xlink" content-type="dwc:basisOfRecord" xlink:type="simple">PreservedSpecimen</named-content></p></list-item><list-item><p><bold>Type status:</bold><named-content xmlns:xlink="http://www.w3.org/1999/xlink" content-type="dwc:typeStatus" xlink:type="simple">Paratype</named-content>. <bold>Occurrence:</bold> recordedBy: <named-content xmlns:xlink="http://www.w3.org/1999/xlink" content-type="dwc:recordedBy" xlink:type="simple">Zhouwei Yuan and Xiao Yang</named-content>; sex: <named-content xmlns:xlink="http://www.w3.org/1999/xlink" content-type="dwc:sex" xlink:type="simple">5 females</named-content>; <bold>Taxon:</bold> scientificName: <named-content xmlns:xlink="http://www.w3.org/1999/xlink" content-type="dwc:scientificName" xlink:type="simple"><italic><tp:taxon-name><tp:taxon-name-part taxon-name-part-type="genus" reg="Kapsa">Kapsa</tp:taxon-name-part><tp:taxon-name-part taxon-name-part-type="species" reg="ramosis">ramosis</tp:taxon-name-part></tp:taxon-name></italic></named-content>; order: <named-content xmlns:xlink="http://www.w3.org/1999/xlink" content-type="dwc:order" xlink:type="simple"><tp:taxon-name><tp:taxon-name-part taxon-name-part-type="order">Hemiptera</tp:taxon-name-part></tp:taxon-name></named-content>; family: <named-content xmlns:xlink="http://www.w3.org/1999/xlink" content-type="dwc:family" xlink:type="simple"><tp:taxon-name><tp:taxon-name-part taxon-name-part-type="family">Cicadellidae</tp:taxon-name-part></tp:taxon-name></named-content>; genus: <named-content xmlns:xlink="http://www.w3.org/1999/xlink" content-type="dwc:genus" xlink:type="simple"><tp:taxon-name><tp:taxon-name-part taxon-name-part-type="genus">Kapsa</tp:taxon-name-part></tp:taxon-name></named-content>; specificEpithet: <named-content xmlns:xlink="http://www.w3.org/1999/xlink" content-type="dwc:specificEpithet" xlink:type="simple"><italic><tp:taxon-name><tp:taxon-name-part taxon-name-part-type="genus" reg="Kapsa"/><tp:taxon-name-part taxon-name-part-type="species" reg="ramosis">ramosis</tp:taxon-name-part></tp:taxon-name></italic></named-content>; <bold>Location:</bold> country: <named-content xmlns:xlink="http://www.w3.org/1999/xlink" content-type="dwc:country" xlink:type="simple">China</named-content>; stateProvince: <named-content xmlns:xlink="http://www.w3.org/1999/xlink" content-type="dwc:stateProvince" xlink:type="simple">Guizhou</named-content>; county: <named-content xmlns:xlink="http://www.w3.org/1999/xlink" content-type="dwc:county" xlink:type="simple">Huajiang</named-content>; <bold>Event:</bold> eventDate: <named-content xmlns:xlink="http://www.w3.org/1999/xlink" content-type="dwc:eventDate" xlink:type="simple">2019-06-20T11:11-0800</named-content>; <bold>Record Level:</bold> collectionCode: <named-content xmlns:xlink="http://www.w3.org/1999/xlink" content-type="dwc:collectionCode" xlink:type="simple">Insects</named-content>; basisOfRecord: <named-content xmlns:xlink="http://www.w3.org/1999/xlink" content-type="dwc:basisOfRecord" xlink:type="simple">PreservedSpecimen</named-content></p></list-item></list></tp:treatment-sec><tp:treatment-sec sec-type="Description"><title>Description</title><p>Crown has anterior region yellow, while posterior area is yellow-milky, wider than pronotum. Face yellow, relatively long, with anteclypeus yellow (Fig. <xref ref-type="fig" rid="F7157570">2</xref>C). Pronotum milky yellow, without spots. Scutellum has anterior region yellow, while posterior area is yellow-milky. Border of forewings yellow, tinted with translucent centre (Fig. <xref ref-type="fig" rid="F7157570">2</xref>A and B). Male abdominal apodemes extended not beyond hind margin of 3rd sternite (Fig. <xref ref-type="fig" rid="F7160571">4</xref>H).</p></tp:treatment-sec><tp:treatment-sec sec-type="Diagnosis"><title>Diagnosis</title><p><bold>Male genitalia.</bold> Pygofer lobe with scattered microsetae at right edge (Fig. <xref ref-type="fig" rid="F7160571">4</xref>C). Dorsal pygofer appendage process without branch. Subgenital plate (Fig. <xref ref-type="fig" rid="F7160571">4</xref>A) broad sub-basally, provided with three long macrosetae on lateral surface centrally, several small fine setae scattered on apical area (Fig. <xref ref-type="fig" rid="F7160571">4</xref>C). Style apex truncate, pre-apical lobe developed (Fig. <xref ref-type="fig" rid="F7160571">4</xref>D). Aedeagus long, with one pair of processes arising from base of shaft; pre-atrium shorter than shaft (Fig. <xref ref-type="fig" rid="F7160571">4</xref>E and F). Connective arms short (Fig. <xref ref-type="fig" rid="F7160571">4</xref>G).</p></tp:treatment-sec><tp:treatment-sec sec-type="Etymology"><title>Etymology</title><p>The specific name is derived from the Latin word “<tp:taxon-name><tp:taxon-name-part taxon-name-part-type="genus" reg="Kapsa"/><tp:taxon-name-part taxon-name-part-type="species" reg="ramosis">ramosis</tp:taxon-name-part></tp:taxon-name>”, which means that species have two processes on the aedeagal shaft in the ventral side view (Fig. <xref ref-type="fig" rid="F7160571">4</xref>E).</p></tp:treatment-sec><tp:treatment-sec sec-type="Taxon discussion"><title>Taxon discussion</title><p>The new species, <italic><tp:taxon-name><tp:taxon-name-part taxon-name-part-type="genus" reg="Kapsa">Kapsa</tp:taxon-name-part><tp:taxon-name-part taxon-name-part-type="species" reg="ramosis">ramosis</tp:taxon-name-part></tp:taxon-name></italic>, has the following morphological characters that places it within the <tp:taxon-name><tp:taxon-name-part taxon-name-part-type="infraspecific-rank">subgenus</tp:taxon-name-part><tp:taxon-name-part taxon-name-part-type="subgenus" reg="Kapsa">Kapsa</tp:taxon-name-part></tp:taxon-name> (see also <xref ref-type="bibr" rid="B7155770">Song and Li 2012</xref>): Three macrosetae on the subgenital plate present (the subgenus <tp:taxon-name><tp:taxon-name-part taxon-name-part-type="genus" reg="Typhlocyba"/><tp:taxon-name-part taxon-name-part-type="subgenus" reg="Rigida">Rigida</tp:taxon-name-part></tp:taxon-name> has at least four macrosetae on the subgenital plate). Head is narrower than pronotum. Crown fore margin weakly produced, broadly rounded apically. Face depressed in profile, less than 45° from horizontal. Male anteclypeus narrow, depressed, as in female. Colour pattern brown. Vertex unicolorous or with pair of dark pre-apical spots or with median apical spot. Vertex mid-line pale or dark. Face without black spots anterodorsad of antennal pits. Anteclypeus pale, concolorous with rest of face or brown or black. Pronotum pale or with dark posterior margin. Mesonotum entirely pale or pale, with dark lateral triangles or entirely dark, apex concolorous with rest of mesonotum or apex dark, contrasting with adjacent pale areas. Thoracic ventre entirely pale or with dark mesosternum, remainder pale or entirely dark. Forewings without oblique vittae or with broken oblique vittae, without crossbands or with darkened apices, without numerous irregular red dots.</p><p>Male pygofer not extended to apex of subgenital plate. Pygofer lobe rounded. Pygofer ventro-apical membranous area well developed. Subgenital plate lateral margin with angulate sub-basal projection. Subgenital plates free. Style pre-apical lobe prominent. Style apex truncate and expanded or with 3 points. Aedeagus with pre-atrium shorter than shaft or with pre-atrium about as long as shaft. Aedeagus without dorsal process or with processes on dorsal apodeme. Connective median anterior lobe broad. Connective stem absent or very short, depressed.</p><p><italic><tp:taxon-name><tp:taxon-name-part taxon-name-part-type="genus" reg="Kapsa">Kapsa</tp:taxon-name-part><tp:taxon-name-part taxon-name-part-type="species" reg="ramosis">ramosis</tp:taxon-name-part></tp:taxon-name></italic> is similar to <italic><tp:taxon-name><tp:taxon-name-part taxon-name-part-type="genus" reg="Kapsa">K.</tp:taxon-name-part><tp:taxon-name-part taxon-name-part-type="species" reg="furcifrons">furcifrons</tp:taxon-name-part></tp:taxon-name></italic> (Jacobi, 1941), but differs from it by having aedeagus with processes and the three macrosetae instead of five macrosetae on lateral surface centrally.</p></tp:treatment-sec><tp:treatment-sec><!--Section generated to contain objects referenced in tp:taxon-treatment.--><fig id="F7157570" position="float" orientation="portrait"><object-id xmlns:xlink="http://www.w3.org/1999/xlink" content-type="arpha" xlink:type="simple">3B4D7520-9F43-5DC3-B1F5-CCE9AB6019DD</object-id><object-id xmlns:xlink="http://www.w3.org/1999/xlink" content-type="doi" xlink:type="simple">10.3897/BDJ.9.e70141.figure2</object-id><label>Figure 2.</label><caption><p><italic><tp:taxon-name><tp:taxon-name-part taxon-name-part-type="genus" reg="Kapsa">Kapsa</tp:taxon-name-part><tp:taxon-name-part taxon-name-part-type="species" reg="ramosis">ramosis</tp:taxon-name-part></tp:taxon-name></italic> sp. nov. <bold>A.</bold> Habitus, dorsal view; <bold>B.</bold> Habitus, lateral view; <bold>C.</bold> Head and thorax, dorsal view; <bold>D.</bold> Face; <bold>E.</bold> Female pygofer.</p></caption><graphic xmlns:xlink="http://www.w3.org/1999/xlink" xlink:href="bdj-09-e70141-g002.jpg" position="float" id="oo_579106.jpg" orientation="portrait" xlink:type="simple"><uri content-type="original_file" xlink:type="simple">https://binary.pensoft.net/fig/579106</uri></graphic></fig><fig id="F7160571" position="float" orientation="portrait"><object-id xmlns:xlink="http://www.w3.org/1999/xlink" content-type="arpha" xlink:type="simple">280B576F-30BD-5952-B71E-384B5CAFF327</object-id><object-id xmlns:xlink="http://www.w3.org/1999/xlink" content-type="doi" xlink:type="simple">10.3897/BDJ.9.e70141.figure4</object-id><label>Figure 4.</label><caption><p><italic><tp:taxon-name><tp:taxon-name-part taxon-name-part-type="genus" reg="Kapsa">Kapsa</tp:taxon-name-part><tp:taxon-name-part taxon-name-part-type="species" reg="ramosis">ramosis</tp:taxon-name-part></tp:taxon-name></italic> sp. nov. <bold>A.</bold> Pygofer, lateral view; <bold>B.</bold> Dorsal pygofer appendage, lateral view; <bold>C.</bold> Subgenital plate, lateral surface view; <bold>D.</bold> Style, lateral view; <bold>E.</bold> Aedeagus, ventral view; <bold>F.</bold> Aedeagus, lateral view; <bold>G.</bold> Connective, ventral view; <bold>H.</bold> Abdominal apodemes, ventral view.</p></caption><graphic xmlns:xlink="http://www.w3.org/1999/xlink" xlink:href="bdj-09-e70141-g004.jpg" position="float" id="oo_553250.jpg" orientation="portrait" xlink:type="simple"><uri content-type="original_file" xlink:type="simple">https://binary.pensoft.net/fig/553250</uri></graphic></fig></tp:treatment-sec><ref-list><ref id="B7155770"><element-citation xmlns:xlink="http://www.w3.org/1999/xlink" publication-type="article" xlink:type="simple"><person-group person-group-type="author"><name name-style="western"><surname>Song</surname><given-names>Y H</given-names></name><name name-style="western"><surname>Li</surname><given-names>Z Z</given-names></name></person-group><year>2012</year><article-title>Four new species of the leafhopper genus <italic><tp:taxon-name><tp:taxon-name-part taxon-name-part-type="genus" reg="Kapsa">Kapsa</tp:taxon-name-part></tp:taxon-name></italic> Dworakowska from China (<tp:taxon-name><tp:taxon-name-part taxon-name-part-type="order">Hemiptera</tp:taxon-name-part></tp:taxon-name>, <tp:taxon-name><tp:taxon-name-part taxon-name-part-type="family">Cicadellidae</tp:taxon-name-part></tp:taxon-name>, <tp:taxon-name><tp:taxon-name-part taxon-name-part-type="subfamily">Typhlocybinae</tp:taxon-name-part></tp:taxon-name>), with a key to Chinese species.</article-title><source>ZooKeys</source><volume>212</volume><fpage>25</fpage><lpage>33</lpage><pub-id pub-id-type="doi">10.3897/zookeys.212.3000</pub-id></element-citation></ref></ref-list></tp:taxon-treatment>
